# Supplementary material for: Genotoxic Damage and microRNA Dysregulation in Firefighters: An Integrated Biomonitoring Case Study
Source: J Xenobiot. 2026 May 5;16(3):78. doi: 10.3390/jox16030078 (PMC13214885; doi:10.3390/jox16030078)
Supplement: Supplementary file 1 [file jox-16-00078-s001.zip]

Archive with 2 entries (2 files):
- jox-4224501-Supplementary material.pdf
- jox-4224501-SUPPORTING DATA SUBMITTED.xlsx
