# Supplementary material for: Genotoxic Damage and microRNA Dysregulation in Firefighters: An Integrated Biomonitoring Case Study
Source: J Xenobiot. 2026 May 5;16(3):78. doi: 10.3390/jox16030078 (PMC13214885; doi:10.3390/jox16030078)
Supplement: Supplementary file 1 [file jox-16-00078-s001.zip › jox-4224501-SUPPORTING DATA SUBMITTED.xlsx]

## Sheet: Foglio1
sigla	DATE OF SAMPLING	QUESTIONNAIRE	GENDER	AGE	WEIGHT	HEIGHT	STUDY DEGREE	JOB ROLE	smoke yes/no/former	BMCyt assay	‰MN	‰ Cells without nucleus	‰ Binucleated cells	‰Nuclear buds	‰Condensed chromatin	‰Broken egg	‰Cell with more MN	‰Tot anomalies	‰Nucl bud+broken eggs	‰MN+‰Nubud+‰Brok eggs	MN positive subjects (cut off 1,5)	Comet assay	%DNA tail Buff	%DNA tail Enz	Oxidative DNA damage	Tail Moment	Tail Moment Enz	Tail length	TL enz	% COMETS	% COMETS enz	% Apoptotic cells	% Apoptotic cells enz	% of subjects with oxidative DNA damage ≥ 4	miR-16	miR-15a	miR-142	miR-29a	miR-125b	miR-10b	miR-181a	TIME ELAPSED SINCE THE LAST FIRE (DAYS)	NUMBER OF FIRES IN THE LAST 2 MONTHS	NUMBER OF HOURS IN THE LAST 2 MONTHS
NOT EXPOSED GROUP 1
IDC6	2025-09-04		m	32	78	180	Medical specialization	PHYSICIAN	yes		0	54.3175	3.71402	0	0	0	0	3.71402	0	0	NEG		12.5	21.7	9.2	3.5	7.8	25.3	35.2	19.09	20.1	1.01	1.16	yes	176.801	35.4063	1.68624	0.419061	0.127252	0.0148948	0.00379068
IDC10 *no cellule MN	2025-09-04		f	58	47	160	High school diploma	NURSE															16.8	14.5	-2.3	5.8	6.9	31.2	28	17.8	17	0.97	0.96	no	57.7018	12.2266	2.33491	0.310019	0.19235	0.00848142	0.00772877
IDC11	2025-09-04		m	53	76	178	University degree	RESPONSIBLE	yes		0.96432	31.8226	2.4108	0.48216	0	0	0	3.85728	0.48216	1.44648	NEG		16.8	19	2.2	4.2	5.46	20.5	31.3	16.61	17.68	0.61	0.94	no	85.8683	19.3225	1.47604	0.277718	0.0791425	0.00535232	0.00644533
IDC12	2025-09-04		f	50	54	160	High school diploma	OFFICE WORKER	no		0	96.0325	1.80343	0.450857	0	0	0	2.25428	0.450857	0.450857	NEG		26.4	34	7.6	9.8	11.5	39.9	51.6	18.12	20.26	1.17	1.29	no	85.5317	17.3775	0.851504	0.289417	0.0973072	0.0077177	0.00421494
IDC13	2025-09-04		m	54	85	187	High school diploma	OFFICE WORKER	former		0	206.986	3.44976	0	0	0	0	3.44976	0	0	NEG		17.8	21.4	3.6	4.1	4.6	22.5	21.6	7.47	15.69	0.56	1.01	no	48.3267	9.7344	0.308421	0.156233	0.0448808	0.00469436	0.00103421
IDC20	2025-09-04		m	30	70	190	University degree	ENGINEER	no		0	61.8847	0	0	0	0	0	0	0	0	NEG		16.2	17.9	1.7	3.8	4.7	31.6	28.5	7.19	9.55	0.76	0.73	no	42.9268	8.583	0.777069	0.276004	0.0454423	0.00742687	0.00304252
IDC26	16/4/2025		f	50	51	167	Medical specialization	NURSE	no		1.25839	156.46	2.51678	0	0	0	0.419463	4.19463	0	1.25839	NEG		18.9	22.9	4	5.4	10.2	30.7	46.2	10.31	19.92	0.79	1.36	yes	42.923	8.76586	0.358691	0.165828	0.0698327	0.00603187	0.00378591
IDC27	16/4/2025		f	49	60	160	Medical specialization	OFFICE WORKER	no		0	56.968	1.41243	0	0	0	0	1.41243	0	0	NEG		19.6	33	13.4	5.38	9.6	23.1	33.6	15.25	19.64	0.94	1.08	yes	99.1812	22.1344	1.84192	0.495272	0.148707	0.00776972	0.0121766
IDC28	16/4/2025		f	30	62	171	University degree	OFFICE WORKER	former		0	122.205	1.04004	0.520021	0	0	0	1.56006	0.520021	0.520021	NEG		12.5	20	7.5	4.15	12	20	41	5.48	20	0.6	1.53	yes	18.1737	4.112	0.583075	0.144042	0.0317118	0.0035043	0.00230534
IDC29	16/4/2025		f	35	67	181	University degree	OFFICE WORKER	no		0	90.8269	1.35563	0	0	0	0	1.35563	0	0	NEG		22.8	24	1.2	7.05	7.4	35.7	30.9	16.35	18.18	0.98	1.01	no	69.6267	14.5287	1.60795	0.428233	0.163884	0.00626518	0.00941021
IDC30* NO CELLULE ESFOLIATE	16/4/2025		m	60	83	180	High school diploma	NURSE	no														16.5	19.3	2.8	4.4	4.8	23.9	27.4	13.98	14.43	1.14	0.94	no	65.6216	15.5274	1.2027	0.238203	0.0517003	0.00552324	0.00270658
IDC31	16/4/2025		f	56	56	156	Medical specialization	NURSE	no		0	62.7323	5.11152	0.929368	0.929368	0.929368	0	7.89963	1.85874	1.85874	NEG		20	18	-2	6.4	5.6	28.3	28.2	17.45	7.95	1.08	0.56	no	61.6601	13.9951	1.30596	0.350709	0.104455	0.0104214	0.00202601
IDC32	16/4/2025		f	36	63	160	University degree	RESEARCHER	yes		0	108.096	2.2242	0	0	0	0	2.2242	0	0	NEG		17.6	21	3.4	4.3	8	25.4	34.8	7.55	17.91	0.57	1.18	no	204.776	43.5418	3.66203	0.578816	0.296836	0.0109161	0.0172994
IDC39	16/4/2025		f	48	74	170	University degree	RESPONSIBLE	yes		0	127.115	3.47072	0	0	1.73536	0	5.20607	1.73536	1.73536	NEG		19	23	4	5.7	7.8	39	37.8	14.15	15.87	1.04	1.09	yes	100.28	24.2514	1.53421	0.468392	0.118283	0.00413917	0.00579923
IDC40*	16/4/2025		m	55	95	183	University degree	OFFICE WORKER												#DIV/0!			20	26	6	7.1	9.8	37	51	17.54	19.26	1.26	1.17	yes	12.9245	3.4994	0.454687	0.0986015	0.0270817	0.00138258	0.000601152
IDC41*	16/4/2025		f	49		165		OFFICE WORKER			0	75.1604	1.83318	0.91659	0	1.37489	0	4.12466	2.29148	2.29148	NEG		23.7	27	3.3	7.5	9.1	36.9	45.2	16.97	19.17	1.17	1.35	no	25.1914	5.22889	0.472492	0.207091	0.0656964	0.00587965	0.00443774
IDC42	16/4/2025		f	30	54	162	University degree	PHYSICIAN	yes		0	54.0922	2.35183	0.940734	0	0	0	3.29257	0.940734	0.940734	NEG		22	25	3	6.4	11.8	29.9	45.2	11.64	20.17	0.91	1.42	no	72.1738	13.1412	0.806025	0.204981	0.0708021	0.00629271	0.00310397
IDC43	16/4/2025		f	38	57	162	University degree	TEACHER	no		0	46.2701	4.72144	4.72144	0	0	0	9.44287	4.72144	4.72144	NEG		15.6	28	12.4	4.5	9.4	22.9	38.1	12.95	19.22	0.78	1.22	yes	69.2688	13.7654	0.56649	0.218122	0.0608951	0.00816068	0.00305596
IDC45	16/4/2025		f	55	60	163	University degree	NURSE	former		0	46.3576	2.36518	0	0	0	0	2.36518	0	0	NEG		22.82	25.8	2.98	7.8	9	32.5	41.9	16.94	19.62	1.34	1.46	no	33.0451	7.27605	0.829637	0.210155	0.0802046	0.0124963	0.00156596
IDC46	16/4/2025		m	30		173	University degree	OFFICE WORKER	no		0	87.6476	3.17893	0	0	0	0	3.17893	0	0	NEG		22.7	24	1.3	7.7	6.5	33.9	30	16.18	15.68	1.08	1.12	no	45.6367	9.98172	0.572974	0.241338	0.0553901	0.00710041	0.00401399
NOT EXPOSED GROUP 2
VF22 è un controllo	2025-05-26		f	49	64	168	High school diploma	CANTEEN WORKER	no		0	82.8829	2.25225	0	0	0	0	2.25225	0	0	NEG		16.2	20.2	4	4.7	5.6	22.3	25.2	7.29	9.39	0.86	1.23	yes	5.0513	2.72105	0.131996	0.0515749	0.0681831	0.00466833	0.0486299
CAQ1	2025-07-22		m	38	78	178	University degree	OFFICE WORKER	former		0	74.3649	1.38568	0	0	0.461894	0	1.84758	0.461894	0.461894	NEG		13.4	16	2.6	3.8	4.1	24.3	19.5	7.98	9.12	0.89	1.29	no	65.6111	21.7976	0.987291	0.277564	0.0660253	0.00868437	0.109861
CAQ2	2025-07-22		m	26	63	173	University degree	PHYSICIAN	no		2.05386	76.2209	4.56413	1.14103	0	0.912825	0.912825	9.58466	2.05386	4.10771	POS		15.4	15.8	0.4	3.8	4.9	21.6	25.4	8.16	9.63	0.52	1.26	no	79.0626	28.2813	0.90792	0.352278	0.133087	0.00874808	0.106476
CAQ3	2025-07-22		f	39	59	164	Medical specialization	PHYSICIAN	no		0	89.5862	0.909504	0	0	0	0	0.909504	0	0	NEG		16.7	17.3	0.6	4.5	4.8	27.4	24.8	7.89	10.06	1.07	1.39	no	31.907	10.4569	0.934267	0.170937	0.0671888	0.0102357	0.143944
CAQ4	2025-07-22		m	36	85	185	Medical specialization	TECHNICIAN	former		0	32.6609	1.44092	0.960615	0	0	0	2.40154	0.960615	0.960615	NEG		16.4	14.2	-2.2	3.98	4.2	23.1	24.4	8.41	8.86	0.62	1.39	no	67.6456	22.328	0.991882	0.270178	0.13125	0.0116594	0.13153
CAQ5	2025-07-22		m	32	73	178	University degree	PHYSICIAN	sì		0	70.442	2.30203	1.38122	0	2.30203	0	5.98527	3.68324	3.68324	NEG		18.3	17.6	-0.7	4.8	5.1	24.5	26.6	7.88	9.26	0.93	1.2	no	67.0321	20.1124	0.632145	0.202978	0.0651067	0.00852611	0.089264
CAQ6	2025-07-22		m	63	77	173	Medical specialization	TEACHER	no		0	119.684	2.19202	1.31521	0	0	0	3.50723	1.31521	1.31521	NEG		14.8	17.5	2.7	3.5	4.9	21.16	21.8	7.87	8.59	0.91	1.27	no	55.013	18.9257	0.968121	0.225491	0.0631923	0.00571398	0.142999
CAQ7	2025-07-22		f	36	48	159	University degree	PHD STUDENT	sì		0	131.613	3.01075	0	0.430108	0	0	3.44086	0	0	NEG		21	20	-1	6.5	5.1	27.9	20.9	9.14	9.99	1.1	1.65	no	16.3827	6.2817	0.414913	0.112576	0.0271783	0.00639475	0.0352698
CAQ8	2025-07-22		m	30	68	188	Medical specialization	PHYSICIAN	no		0	48.227	2.83688	0.472813	0.472813	0.945626	0	4.72813	1.41844	1.41844	NEG		16.1	17.9	1.8	5.96	5.2	30.9	26.6	8.64	10.34	0.87	1.4	no	20.5192	8.91965	0.275853	0.0762724	0.0326523	0.00177858	0.0347942
CAQ9	2025-07-22		m	55	90	172	Medical specialization	NURSE	former		0	66.419	3.71575	0	0	0.464468	0	4.18021	0.464468	0.464468	NEG		18	18.7	0.7	3.9	6.7	18.16	33	6.94	9.53	0.71	1.56	no	34.6562	11.2344	0.603629	0.121825	0.0528013	0.00602046	0.0741995
CAQ10	2025-07-22		f	62	75	166	MIDDLE SCHOOL	OFFICE WORKER	former		0.451264	83.0325	3.61011	0	0	0	0	4.06137	0	0.451264	NEG		19	18.3	-0.7	5.2	5.7	26	30.4	9.73	11.79	0.83	1.78	no	12.4951	4.78679	0.437443	0.139462	0.0472582	0.00646165	0.0536715
CAQ11	2025-07-22		f	41	75	162	University degree	PHYSICIAN	no		0	48.1814	2.8342	1.4171	0	1.88947	0	6.14077	3.30657	3.30657	NEG		13	13.4	0.4	3.8	6.3	18	23.9	10.14	11.12	0.73	1.76	no	24.1516	19.5152	0.337161	0.0747455	0.0203272	0.00209175	0.0468152
CAQ12	2025-07-22		f	42	52	163	University degree	PHYSICIAN	former		0	69.5088	1.85357	0.463392	0	1.39018	0	3.70714	1.85357	1.85357	NEG		14.2	15.6	1.4	3.9	4.4	19	22.8	9.41	10.42	0.93	1.56	no	5.37307	2.40979	0.218719	0.0604014	0.0180576	0.00455052	0.0277077
CAQ13	2025-07-22		m	36	90	175	University degree	PHYSICIAN	former		0.895656	98.0743	2.23914	0	0	0	0	3.1348	0	0.895656	NEG		14.1	15.2	1.1	5.52	5.24	22.6	23.6	9.48	11.07	1.02	1.4	no	17.9606	8.21835	0.664007	0.272477	0.0854923	0.00923891	0.0627434
CAQ14	2025-07-22		m	46	80	187	Medical specialization	TEACHER	no		0	74.3953	1.82565	0	0	0	0	1.82565	0	0	NEG		13.5	14.2	0.7	3.4	6.9	26	28.4	8.81	11.24	0.84	1.78	no	36.5749	14.4518	0.817572	0.14161	0.040917	0.00524063	0.083809
CAQ15	2025-07-22		f	41	51	168	University degree	PHD STUDENT	former		1.40056	57.8898	5.13539	0.466853	0	0	0	7.0028	0.466853	1.86741	NEG		15.3	19.2	3.9	4.5	7.1	29.1	29.14	9.22	12.11	1.5	2.05	no	34.5714	12.0784	0.7773	0.201026	0.0986919	0.0128983	0.108225
CAQ16	2025-07-22		m	32	66	170	High school diploma	OFFICE WORKER	sì		1.34198	98.8593	3.57862	0.447327	0	0	0.223664	5.59159	0.447327	1.78931	NEG		16.6	21	4.4	4.5	6.7	24.3	26.7	8.99	10.6	1.01	2.1	yes	4.29783	1.71586	0.100076	0.0390743	0.0175441	0.000782063	0.0137541
CAQ17	2025-07-22		f	29	59	170	Medical specialization	PHYSICIAN	no		0.451671	89.4309	3.1617	1.35501	0.451671	0.451671	0	5.87173	1.80668	2.25836	NEG		18.2	27	8.8	5.7	8.5	27.14	35.3	9.28	14.39	1.43	2.73	yes	6.16012	2.53896	0.197634	0.0461245	0.00952584	0.00204282	0.0173188
CAQ18	2025-07-22		m	64	84	182	High school diploma	Warehouse operator	former		0.904159	91.3201	1.80832	0.45208	0	0.904159	0	4.06872	1.35624	2.2604	NEG		20.8	27	6.2	5.9	9	29.4	39	11.15	13.81	1.5	2.51	yes	20.8034	9.30188	0.724955	0.247083	0.0549704	0.00817352	0.0839325
CAQ19	2025-07-22		f	35	55	165	University degree	PHYSICIAN	no		0	47.0085	2.849	0	0	0.474834	0	3.32384	0.474834	0.474834	NEG		12.2	15.5	3.3	3.4	4.3	19.4	25	8.76	11.91	1.29	1.99	no	14.2023	5.88803	0.298056	0.0900438	0.0323631	0.00397763	0.0427646
CAQ20	2025-07-22		m	35	77	185	University degree	Occupational therapist	no		0	47.7541	2.36407	0.945626	0	1.41844	0	4.72813	2.36407	2.36407	NEG		21.2	22.6	1.4	6.2	7.3	31.5	35.3	12.63	14.83	1.23	2.21	no	9.17405	5.07698	0.979726	0.101038	0.026296	0.00299811	0.0916314
CAQ21	2025-07-22		f	57	47	165	University degree	NURSE	sì		0	49.1958	2.36518	0.946074	0	1.41911	0	4.73037	2.36518	2.36518	NEG		13.8	16.6	2.8	3.7	4.4	19.9	24	9.55	10.26	1.23	1.71	no	21.0186	9.3369	0.388536	0.229	0.0617792	0.0190259	0.0429146
CAQ22	2025-07-22		f	69	62	53	Medical specialization	TEACHER	former?		0	45.7143	1.42857	0	0	0	0	1.42857	0	0	NEG		20	21.8	1.8	6.2	8.4	29.5	41.3	11.87	13.98	1.72	2.97	no	17.1082	8.7393	0.953045	0.15691	0.0548902	0.0127826	0.0914603
CAQ23	2025-07-22		m	31	80	193	Medical specialization	PHYSICIAN	no		0	107.016	3.5524	0.888099	0.44405	0	0	4.88455	0.888099	0.888099	NEG		15	18.4	3.4	3.3	4.9	19.5	23.6	10.18	11.31	0.9	1.33	no	19.8073	8.71808	0.357794	0.11958	0.0495168	0.00793589	0.038865
CAQ24	2025-07-22		f	27	56	165	Medical specialization	NURSE	sì		0	61.8081	1.38376	0	0	0	0	1.38376	0	0	NEG		16.2	17.7	1.5	3.72	5.6	19	25.2	9.53	11.73	1	1.99	no	70.0136	22.1775	0.989507	0.413603	0.107584	0.0199736	0.10209
									5
									8
FIREFIGHTERS
VF1	2025-05-27		m	45	84	183	High school diploma	FIREFIGHTER	sì		0.473485	48.7689	2.36742	0.94697	0.473485	0	0	4.26136	0.94697	1.42045	NEG		20.2	21.4	1.2	5.6	5.9	25.6	26.7	8.5	10.55	1.08	1.32	no	1.49228	0.496893	0.035966	0.0173728	0.00382534	0.000725903	0.00376675	26	1	2
VF2	2025-05-27		m	58	105	184		FIREFIGHTER	no		0	47.3709	1.89484	0.473709	0	1.42113	0	3.78967	1.89484	1.89484	NEG		17	17.5	0.5	5.2	4.7	27.8	24.2	8.95	10.14	0.75	1.06	no	1.04372	0.286165	0.0108127	0.00460129	0.00220354	0.000453821	0.00111935	26	1	3
VF3	2025-05-26		f	46	55	173		FIREFIGHTER	no		0	56.391	2.34962	0.93985	0	0	0	3.28947	0.93985	0.93985	NEG		18.1	24.3	6.2	5.04	6	26.1	24.9	7.34	9.07	1.13	1.5	yes	0.654853	0.25513	0.0185848	0.00211736	0.0006179	2.17859e-05	0.00154982	56	1	4
VF4	2025-05-27		m	56	75	170	University degree	FIREFIGHTER	no		0.947418	46.8972	2.84225	0.947418	0.473709	0.473709	0	5.68451	1.42113	2.36855	NEG		23.7	27.7	4	6.3	8.6	29.2	36.9	9.36	12.49	1.23	2.2	yes	1.59089	0.642395	0.0258496	0.0117262	0.00403361	0.000621596	0.00860929	12	1	0.5
VF5	2025-05-27		m	59	88	174	High school diploma	FIREFIGHTER	no		0	60.6343	3.26493	1.39925	0	0.932836	0	5.59701	2.33209	2.33209	NEG		22	19.7	-2.3	6.5	6.2	31.8	32.4	12.84	13.98	1.29	1.93	no	3.86575	1.9495	0.0413505	0.0322386	0.00893102	0.00235084	0.0104852	26	1	4
VF6	2025-05-27		m	34	70	174	High school diploma	FIREFIGHTER	sì		0.471476	47.619	3.30033	1.8859	0	1.41443	0	7.07214	3.30033	3.77181	NEG		23.5	25.2	1.7	6.7	7.6	36.8	31.9	11.53	15.24	1.12	2.3	no	23.1345	12.2871	0.565237	0.252769	0.0886769	0.00779894	0.0452344	216	0	0
VF7	2025-05-26		m	43	85	186	High school diploma	FIREFIGHTER	former		0	59.7294	2.33318	0.933271	0.466636	1.86654	0	5.59963	2.79981	2.79981	NEG		23	22.2	-0.8	6.8	6.2	31.7	25.9	7.88	8.73	1.08	1.34	no	16.8997	6.9509	0.691752	0.240059	0.0854991	0.0117379	0.0429459	14	1	2
VF8	2025-06-25		m	40	80	178	University degree	FIREFIGHTER	no		0.461255	101.015	0	3.22878	0	0	0	3.69004	3.22878	3.69004	NEG		21.9	22.3	0.4	6.12	6.5	28.6	33.1	18.19	19.24	1.39	1.83	no	20.8435	9.34328	0.329304	0.129584	0.0276741	0.00818942	0.0783039	8	6	22
VF9	2025-06-25		m	44	80	182		FIREFIGHTER	sì		0	46.1246	2.37756	0	0.475511	0	0	2.85307	0	0	NEG		18	21.4	3.4	5.4	7.1	27.4	33.2	17.07	19.18	1.18	2.23	no	40.0462	14.9612	0.45942	0.162407	0.063372	0.0158597	0.0381518	49	2	7
VF10	2025-06-25		m	55	94	183	High school diploma	FIREFIGHTER	former		0	63.3147	2.32775	0	0	3.25885	0	5.58659	3.25885	3.25885	NEG		27.1	31.6	4.5	7.7	9.6	37.2	37.6	17.19	19.55	1.71	2.57	yes	13.941	6.4521	0.122542	0.0629065	0.0219455	0.00177437	0.015543	25	1	7
VF12	2025-05-27		m	35	90	173	High school diploma	FIREFIGHTER	sì		0	103.908	0.888099	0	3.10835	0	0	3.99645	0	0	NEG		20.17	34.7	14.53	5.5	10.4	28.5	38.6	18.47	21.68	1.7	3.2	yes	25.7186	10.0378	0.214756	0.173358	0.0628988	0.00752783	0.0547845	6	2	6
VF13	2025-05-27		m	52	67	178	High school diploma	FIREFIGHTER	no		0.470146	56.8876	1.88058	0	0.470146	0	0	2.82087	0	0.470146	NEG		17.2	22.3	5.1	4.4	7.1	25	32.9	11.46	13.14	1.47	2.64	yes	0.229145	0.128129	0.00698175	0.00156518	0.000918896	9.34103e-05	0.00155178	40	1	4
VF14	2025-05-27		m	45	74	173	High school diploma	FIREFIGHTER	no		0	96.171	4.45236	0	0.890472	0	0	5.34283	0	0	NEG		19.7	26	6.3	6.2	7.7	33.3	32.9	16.71	18.5	2.07	3.12	yes	0.152666	0.0728426	0.00168875	0.00109648	0.000962038	7.48764e-05	0.0011992	38	1	2
VF15	2025-05-27		m	59	73	175	High school diploma	FIREFIGHTER	no		2.69179	90.175	5.38358	1.3459	0	0	1.3459	10.7672	1.3459	4.03769	POS		16	19.99	3.99	4.4	6.9	23.5	29.6	11.82	15,19\	1.27	2.23	no	27.7012	9.4378	0.334902	0.134154	0.0640153	0.010668	0.0503557	NO EXPOSURE
VF16	2025-05-26		m	52	80	179	University degree	FIREFIGHTER	no		0	77.9102	2.29148	2.29148	0	0	0.458295	5.49954	2.29148	2.29148	NEG		18.9	27.7	8.8	4.9	8.4	23.9	34.1	9.15	11.73	0.87	2.18	yes	32.9119	12.0595	0.671089	0.159699	0.0572946	0.0174907	0.0629183	6	1	3
VF17	2025-05-26		m	41	81	173	University degree	FIREFIGHTER	no		0	60.1679	3.73134	1.86567	1.39925	0	0	6.99627	1.86567	1.86567	NEG		14.7	28.8	14.1	3.7	9.3	23.4	39.9	7.39	10.97	0.8	1.62	yes	29.147	9.80287	1.15889	0.335005	0.130714	0.0109623	0.0786178	NO EXPOSURE
VF18	2025-05-26		m	44	85	170	University degree	FIREFIGHTER	no		0	86.9367	2.731	0	0	0	0	2.731	0	0	NEG		18	24.9	6.9	4.5	8.3	22.9	35.8	8.5	11.23	0.96	1.76	yes	71.0855	29.401	3.25683	0.344336	0.174156	0.0157395	0.433854	NO EXPOSURE
VF19	2025-05-26		m	50	75	176	High school diploma	FIREFIGHTER	no		0	59.0164	2.34192	0.936768	0.936768	0	0	4.21546	0.936768	0.936768	NEG		26	30	4	6.8	8.5	35.8	28.8	7.9	10.24	0.84	1.77	yes	32.1395	11.8926	0.22505	0.111621	0.0719679	0.00591478	0.0365246	53	1	7
VF20	2025-05-26		m	?	?	?	High school diploma	FIREFIGHTER	no		0	44.5498	5.21327	2.36967	0	0	0	7.58294	2.36967	2.36967	NEG		20.9	19	-1.9	5.8	5.6	28.4	33.9	8.16	8.85	0.68	1.17	no	4.88344	2.11018	0.0742751	0.0175155	0.00567608	0.0014875	0.015918	NO EXPOSURE
VF21	2025-05-26		m	55	92	181	High school diploma	FIREFIGHTER	sì		0	96.1366	2.69542	2.69542	0	0	0	5.39084	2.69542	2.69542	NEG		16.1	13.2	-2.9	4.04	6.03	20.32	24.16	7.8	9	0.81	1.27	no	13.1376	5.55292	0.0564761	0.0333555	0.0153756	0.00174621	0.0181754	6	1	0.5
VF23	2025-05-27		m	44	80	179	High school diploma	FIREFIGHTER	no		0	94.0594	1.80018	0	2.70027	0.90009	0	5.40054	0.90009	0.90009	NEG		18.88	29	10.12	6.12	9.3	32	35.7	8.09	10.64	1.29	1.71	yes	1.81408	0.68341	0.0196708	0.0144793	0.0127571	0.00164474	0.00919918	NO EXPOSURE
VF24	2025-05-27		m	57	90	170	MIDDLE SCHOOL	FIREFIGHTER	no		0	67.0956	1.37868	0	0	0	0	1.37868	0	0	NEG		13.1	15.4	2.3	4.6	5.1	29.6	25.8	14.32	14.77	1.62	2.52	no	36.5922	14.9801	0.404167	0.227825	0.104774	0.0154468	0.0692099	46	1	0.5
VF25	2025-05-27		?	?	?	?		FIREFIGHTER			0	185.513	8.4507	0	0	0	0	8.4507	0	0	NEG		19.4	21.8	2.4	4.8	5.3	23.2	33.9	14.65	16.65	1.15	2.05	no	14.2488	5.97384	0.212489	0.120363	0.0838395	0.00758923	0.0437638	26	1	4
VF26	2025-05-27		m	51	88	185	University degree	FIREFIGHTER	no		0.476872	39.5804	2.86123	2.86123	0	0.476872	0	6.6762	3.3381	3.81497	NEG		18	21.8	3.8	4.7	6.5	21	24.7	14.56	16.84	1.4	2.86	no	25.8301	10.9574	0.391068	0.139435	0.0598793	0.00593765	0.0573269	58	1	3
VF27	2025-05-27		m	41	95	175	High school diploma	FIREFIGHTER	sì		0	132.623	5.11727	0.426439	0	0	0	5.54371	0.426439	0.426439	NEG		21.6	20.9	-0.7	6.3	7.4	25.3	31.6	14.11	15.4	1.79	2.49	no	33.4894	14.156	0.306495	0.163334	0.102143	0.0101669	0.0668153	112	0	0
VF28	2025-05-27		m	42	78	175	High school diploma	FIREFIGHTER	former		0	128.083	1.73085	0	3.4617	1.29814	0	6.4907	1.29814	1.29814	NEG		19.2	11.4	-7.8	5.7	7.5	30	31	13.05	15.67	1.8	2.65	no	1.74702	0.764316	0.0212202	0.0075913	0.0029834	0.0015131	0.00440176	42	2	3
VF29	2025-06-25		m	44	80	176	High school diploma	FIREFIGHTER	sì		0	34.7288	3.8059	2.37869	0	1.42721	0	7.6118	3.8059	3.8059	NEG		20	18	-2	7.26	5.6	31.76	27.4	17.83	18.41	1.11	1.35	no	0.686192	0.416534	0.00553117	0.00924695	0.0021947	0.00108293	0.00165483	3	5	8
VF30	2025-06-25		m	45	74	180	High school diploma	FIREFIGHTER	sì		1.39082	69.0774	0.927214	0	0	0	0	2.31803	0	1.39082	NEG		19.2	21.6	2.4	5.38	6.4	30.2	27	15.7	18.6	0.93	2.8	no	0.208928	0.116469	0.00256818	0.000568026	0.00141065	0.000714045	0.00154714	5	3	13
VF31	2025-06-25		m	45	79	175	High school diploma	FIREFIGHTER	former		0	36.9668	6.16114	1.4218	0	3.31754	0	10.9005	4.73934	4.73934	NEG		29.8	30.5	0.7	9.9	10.12	33.52	37.4	19.76	20.53	1.72	3.31	no	1.83698	0.630977	0.0497737	0.0149935	0.0064088	0.000236792	0.00458746	5	3	7
VF32	2025-06-25		m	60	?	?	High school diploma	FIREFIGHTER	no		0	63.4328	2.33209	0.932836	0	0.466418	0	3.73134	1.39925	1.39925	NEG		18.2	31	12.8	5.7	9	25.9	36	9.22	15.23	1.12	2.47	yes	4.9568	1.78662	0.17989	0.0620847	0.0170301	0.0031598	0.0385074	6	3	4
VF33	2025-06-25		m	50	110	185	High school diploma	FIREFIGHTER	no		0	53.6723	3.29567	1.41243	0	0	0	4.7081	1.41243	1.41243	NEG		17.34	22	4.66	5	5.6	22	25.2	6.36	7.21	1.07	1.18	yes	23.4238	6.87092	0.338261	0.145284	0.0570036	0.00678905	0.0640613	12	1	1
VF34	2025-06-25		m	59	95	181	Scuola media inferiore	FIREFIGHTER	?		1.42518	43.2304	2.85036	0.950119	0	0	0.475059	5.70071	0.950119	2.3753	NEG		19.6	23	3.4	4.8	6.37	21.6	28.9	17	18.26	1.02	1.94	no	11.5915	7.36714	0.270146	0.148939	0.096074	0.0166871	0.0821701	NO EXPOSURE
VF35	2025-06-25		m	39	97	185	High school diploma	FIREFIGHTER	sì		0.449236	98.832	1.79695	0	0	0.449236	0	2.69542	0.449236	0.898473	NEG		15.7	22	6.3	4.6	6.5	24.7	30.7	11.92	17.48	0.95	1.79	yes	17.528	8.82559	0.170172	0.0764989	0.0484444	0.0115209	0.0450435	23	4	3.5
VF36	2025-06-25		m	44	75	180	University degree	FIREFIGHTER	no		0.479846	37.9079	1.43954	0	0	0.479846	0	2.39923	0.479846	0.959693	NEG		19.5	19.4	-0.1	4.63	5.9	20.16	32.7	9.47	11.78	1.11	1.78	no	23.7989	11.2893	0.0964192	0.0698733	0.0718854	0.00833311	0.0333748	19	1	5
VF37	2025-06-25		m	54	70	170	High school diploma	FIREFIGHTER	no		0	166.459	1.66044	0	1.24533	0.41511	0	3.32088	0.41511	0.41511	NEG		20.8	25	4.2	7.6	10.7	37.8	53.4	16.46	20.17	1.33	2.94	yes	0.241974	0.153489	0.00401033	0.000506111	0.000875813	0.000300967	0.00136308	107	0	0
